# Supplementary material for: Study on the Mechanism of Buyang Huanwu Decoction in Treating Ischemic Stroke by Regulating the NLRP3/Caspase-1 Signaling Pathway
Source: Pharmaceuticals (Basel). 2026 Apr 1;19(4):567. doi: 10.3390/ph19040567 (PMC13118797; doi:10.3390/ph19040567)
Supplement: Supplementary file 1 [file pharmaceuticals-19-00567-s001.zip]

Archive with 1 entries (1 files):
- pharmaceuticals-4160334-supplementary.pdf
